# Supplementary material for: Description of the Human Penile Urethra Epithelium
Source: Medicina (Kaunas). 2025 Apr 24;61(5):788. doi: 10.3390/medicina61050788 (PMC12113345; doi:10.3390/medicina61050788)
Supplement: Supplementary file 1 [file medicina-61-00788-s001.zip]

Archive with 1 entries (1 files):
- medicina-3545254-supplementary.pdf
